# Supplementary material for: Adaptive Phage Therapy for the Prevention of Recurrent Nosocomial Pneumonia: Novel Protocol Description and Case Series
Source: Antibiotics (Basel). 2023 Dec 14;12(12):1734. doi: 10.3390/antibiotics12121734 (PMC10741035; doi:10.3390/antibiotics12121734)
Supplement: Supplementary file 1 [file antibiotics-12-01734-s001.zip]

Archive with 1 entries (1 files):
- antibiotics-2684714-supplementary.pdf
